# Supplementary material for: One-Pot De Novo Synthesis of [4Fe-4S] Proteins Using a Recombinant SUF System under Aerobic Conditions
Source: ACS Synth Biol. 2023 Jul 19;12(10):2887–96. doi: 10.1021/acssynbio.3c00155 (PMC10594875; doi:10.1021/acssynbio.3c00155)
Supplement: Supplementary file 1 — sb3c00155_si_001.xlsx [file sb3c00155_si_001.xlsx]

## Sheet: Table SX
Table S1. Calculation of total oxygen in the PUREfrex reactions
Reaction headspace (mL)	0.1
Reaction volume (mL)	0.2
Atmospheric oxygen content (%)	20
Converted into millimolar concentration using ideal gas law (pv = nRT) at 25℃ (R=0.082)
Atmospheric oxygen content (mM)	8.18465
Applying the Henry's law constant of oxygen (Haq/gas = 0.032, dimensionless)
Dissolved oxygen (mM)	0.261909
Dissolved oxygen (μmol)	0.0523817
Oxygen in the headpace (μmol)	0.818465
Total oxygen (μmol)	0.870846
Nominal oxygen concentration (mM) (assuming total O2 dissolved in the aqueous phase)	4.35423
